# Supplementary material for: Superior Dislocation of the Mandibular Condyle into the Middle Cranial Fossa: A Comprehensive Review of the Literature
Source: J Clin Med. 2023 May 31;12(11):3781. doi: 10.3390/jcm12113781 (PMC10253349; doi:10.3390/jcm12113781)
Supplement: Supplementary file 1 [file jcm-12-03781-s001.zip]

Archive with 2 entries (2 files):
- Revision-J Clin Med-Yoshida-2023-Table S1.pdf
- Revision-J Clin Med-Yoshida-2023-Table S2.pdf
